# Supplementary material for: 3D-Printed Multi-Axis Alignment Airgap Dielectric Layer for Flexible Capacitive Pressure Sensor
Source: Micromachines (Basel). 2024 Oct 31;15(11):1347. doi: 10.3390/mi15111347 (PMC11596244; doi:10.3390/mi15111347)
Supplement: Supplementary file 1 [file micromachines-15-01347-s001.zip]

Archive with 1 entries (1 files):
- micromachines-3278455-supplementary.pdf
